# Supplementary material for: Unique activities of two overlapping PAX6 retinal enhancers
Source: Life Sci Alliance. 2023 Aug 29;6(11):e202302126. doi: 10.26508/lsa.202302126 (PMC10465922; doi:10.26508/lsa.202302126)
Supplement: Supplementary file 3 [file LSA-2023-02126_TableS2.xlsx]

## Sheet: Sheet1
Supplementary table 2. Topic correlations
	mCherry	eGFP
fit_topic1	0.467648	-0.0452546
fit_topic2	-0.316478	-0.134403
fit_topic3	0.165932	-0.0519027
fit_topic4	-0.14913	0.0588932
fit_topic5	-0.112505	0.239402
fit_topic6	0.218179	-0.164342
fit_topic7	0.0974365	-0.0659491
fit_topic8	-0.108256	-0.183192
