# Supplementary material for: Unique activities of two overlapping PAX6 retinal enhancers
Source: Life Sci Alliance. 2023 Aug 29;6(11):e202302126. doi: 10.26508/lsa.202302126 (PMC10465922; doi:10.26508/lsa.202302126)
Supplement: Supplementary file 4 [file LSA-2023-02126_TableS3.xlsx]

## Sheet: Supplementary table 3
genes	postmean	z	lfsr
ism2b	5.61181	10.7878	3.09629e-24
emilin1a	5.46599	3.35815	0.00789314
abhd6a	5.41427	22.9228	1.00007e-112
hsd11b2	5.22771	15.2343	3.81733e-49
si:ch73-21g5.7	5.20938	23.476	3.01947e-118
syngr2b	5.08636	12.1813	4.94823e-31
sox10	4.94571	8.98888	1.82065e-16
cyp26b1	4.86016	6.08554	3.31255e-07
fgf24	4.84271	9.32431	8.99332e-18
ptn	4.79782	10.9351	8.8037e-25
cldn5b	4.73461	18.4995	6.64393e-73
plp1a	4.52811	4.46534	0.000532871
gsx1	4.12315	3.5181	0.0050145
si:ch211-122h15.4	4.07308	3.57308	0.00442768
2002-10-01	4.04367	3.7322	0.00313164
lipg	3.98293	13.4612	4.16918e-38
plekhg7	3.92076	15.1352	1.84516e-48
her4.4	3.91318	10.9032	1.02074e-24
sox19b	3.88019	6.49549	1.6856e-08
chfr	3.84868	12.4935	9.61099e-33
ppap2d	3.78283	7.832	1.54965e-12
atp1b4	3.70752	7.75691	2.43949e-12
notch1b	3.65105	24.2349	3.72523e-126
her15.2	3.62855	37.0786	5.6159e-297
notch3	3.62544	50.6936	0
dio2	3.61849	6.81768	1.50928e-09
her12	3.60573	47.5772	0
emx3	3.53832	7.1315	1.61191e-10
her4.2-1	3.51723	23.4491	3.8824e-118
si:dkey-238o13.4	3.46507	22.065	1.55174e-104
sox9b	3.37798	16.1929	5.27079e-56
zfp36l1b	3.37163	6.9652	3.5688e-10
grm2b	3.30665	8.92007	8.50945e-17
nrarpa	3.27431	17.7993	6.13862e-68
sox21b	3.25744	4.23838	0.000453702
her4.1	3.24346	29.9171	2.76108e-193
crabp1a	3.24334	39.5154	0
cgnl1	3.21423	10.5704	8.8801e-24
plpp3	3.20407	6.90736	3.65698e-10
lfng	3.17085	34.278	4.06878e-254
nrarpb	3.16177	16.2487	1.1236e-56
masp1	3.14785	5.10687	1.05288e-05
si:dkey-204f11.64	3.12068	5.72166	4.23346e-07
pax3a	3.11556	4.89497	2.71123e-05
her15.1	3.10926	37.4961	2.51163e-304
her4.2-2	3.09033	23.8188	1.85023e-122
gpr37l1b	3.08199	4.04358	0.000741003
cyp1b1	3.05773	15.9466	1.00191e-54
tmem26a	3.04202	4.46918	0.000153321
pawr	3.03359	5.14413	7.41557e-06
sipa1l1	3.01068	7.6897	8.89792e-13
dennd2b	2.99633	7.00712	1.17414e-10
cavin2a	2.98386	4.58269	9.02566e-05
metrn	2.97246	8.90721	3.88417e-17
pon2	2.93142	10.7199	7.91419e-25
her4.3	2.92556	3.19678	0.00607333
gadd45gb.1	2.92171	41.7125	0
si:ch73-215f7.1	2.91909	38.2417	6.85887769190096e-317
akap12b	2.90593	32.663	4.37262e-231
klf6a	2.87689	18.9906	5.18513e-78
sytl1	2.85013	4.29432	0.00025076
sgk1	2.83952	15.0507	4.8689e-49
prss35	2.82519	3.78981	0.00134578
tjp2b	2.81584	23.3586	3.5127e-118
efhd1	2.74287	13.5942	3.88608e-40
enpp6	2.72238	4.0994	0.000465751
tfap2c	2.72066	11.5681	3.81822e-29
uacaa	2.71734	4.95948	1.2355e-05
atp1a1b	2.69568	18.1645	1.33907e-71
igfbp3	2.68424	6.07437	2.81391e-08
inpp5kb	2.67699	4.3577	0.000171297
sox9a	2.64248	4.20719	0.000300056
il15	2.6043	4.49276	9.41174e-05
si:ch1073-303k11.2	2.59417	4.35376	0.000165721
slc1a2b	2.58215	26.6529	3.65519e-154
kiss2	2.55939	3.36756	0.00366862
slc12a4	2.54747	3.97017	0.000665087
si:ch211-153f2.3	2.54685	5.60458	3.81387e-07
rpz5	2.5251	3.86221	0.000936968
zgc:158689	2.52195	13.2727	1.96018e-38
hey1	2.49006	12.7124	2.71231e-35
sntb1	2.48599	4.55142	6.96229e-05
zgc:101100	2.48542	5.23851	2.64653e-06
tead1a	2.47854	6.18373	1.25456e-08
abi3a	2.4669	3.01518	0.0077247
rbpms2a	2.46336	10.2374	5.15839e-23
plxnb1b	2.46254	7.32559	5.82646e-12
dtx4a	2.44688	14.1738	8.41343e-44
rlbp1a	2.43502	11.075	7.10478e-27
rasgrp3	2.43278	6.266	7.49229e-09
ephb3a	2.42898	17.3145	3.2482e-65
zgc:92242	2.41239	11.1754	2.34192e-27
plekhg2	2.41024	3.63726	0.00177617
notch1a	2.37733	24.5132	1.80771e-130
rgs12b	2.37242	7.17292	1.76629e-11
lrp5	2.36905	7.38532	3.80037e-12
rassf7a	2.32729	4.1005	0.000406255
ildr2	2.32699	12.8046	8.71868e-36
si:ch211-248e11.2	2.32141	3.37203	0.00348194
qki2	2.28283	6.34639	4.75394e-09
grasp	2.27988	6.91229	1.15402e-10
sort1a	2.27412	12.2366	1.10499e-32
qkib	2.26966	3.98672	0.000604203
dld	2.26415	6.16573	1.47452e-08
zgc:110796	2.2561	12.1792	2.27745e-32
llgl1	2.23053	6.56218	1.2481e-09
pax7a	2.22193	5.03466	7.65952e-06
si:ch73-22o12.1	2.20683	11.7857	2.69529e-30
fads2	2.20052	4.56822	6.59059e-05
nhsl2	2.19736	11.0449	1.23606e-26
NPAS3	2.195	5.36684	1.44658e-06
cntrl	2.19419	4.5039	8.67509e-05
pou3f1	2.18476	37.7644	0
yap1	2.17094	20.0452	3.543e-87
BX530077.1	2.16459	33.6537	1.19791e-245
ano6	2.16292	3.29316	0.00417913
ptf1a	2.16183	7.50131	1.95734e-12
zgc:194627	2.11401	7.68025	5.48527e-13
KIRREL3	2.09452	12.1781	3.14598e-32
cd82a	2.08601	21.8748	1.04717e-103
rap1b	2.08217	10.6182	1.53806e-24
enosf1	2.07146	3.78028	0.00120177
nedd9	2.06354	6.62787	9.97902e-10
pon3.2-2	2.05052	4.35036	0.000172762
cdkn1cb	2.04118	11.7037	9.95e-30
gas1b	2.04093	14.891	4.77427e-48
gpm6bb	2.01287	12.4756	9.93988e-34
prom1a	1.99509	3.95736	0.000715412
micall2a	1.9804	2.90487	0.00940786
olig2	1.97914	37.4567	4.15956e-304
six7	1.97161	3.8377	0.0010458
mcl1b	1.96134	8.28739	5.99667e-15
dcbld1	1.95289	7.47133	3.44107e-12
cat	1.95183	10.5749	3.23818e-24
shroom2a	1.95125	11.6287	2.9281e-29
tgfb3	1.92036	5.18987	4.58508e-06
cxcr4a	1.89833	3.05762	0.0070823
acbd7	1.89569	33.1707	2.49722e-238
anxa4	1.87794	6.69805	8.30281e-10
cnn3b	1.8733	6.82471	3.62271e-10
pcyt1ab	1.86892	7.85888	2.13565e-13
mib1	1.8628	14.4279	6.36113e-45
dlb	1.85948	12.2789	1.58943e-32
plk2a	1.8479	3.06985	0.00696539
itgb5	1.82484	6.09389	3.78617e-08
jam3b	1.82099	18.1546	3.74388e-71
lrrc58b	1.81137	11.1468	9.08679e-27
smo	1.8051	23.3455	8.26874e-118
stard9	1.78967	4.6994	4.91285e-05
slc25a43	1.76793	5.34865	2.37432e-06
ston2	1.76455	7.76814	4.97568e-13
zgc:153115	1.75905	13.942	7.37987e-42
dip2ba	1.74155	8.69326	2.87308e-16
top1l	1.73108	37.0491	2.88132e-297
prkd2	1.72828	4.75862	3.94153e-05
igfbp1a	1.7247	8.65918	3.91859e-16
emid1	1.72212	3.38215	0.0036834
si:dkey-222f8.3	1.71104	5.4046	1.85536e-06
cnn2	1.70662	6.24025	1.76708e-08
rab13	1.69576	9.9706	2.34755e-21
smtnb	1.69371	3.24446	0.00500405
C24H8orf44	1.69249	3.55619	0.00245202
nfe2l3	1.68986	18.7994	3.21871e-76
si:ch211-251b21.1	1.68197	7.44139	6.13445e-12
ankib1a	1.67229	9.76876	1.71805e-20
RALGDS	1.67047	3.61333	0.00213261
tmem176l.3a	1.66371	5.25166	4.09823e-06
fgfbp3	1.66349	6.62203	1.69069e-09
thrb	1.65743	19.9678	5.17061e-86
mylkb	1.65184	3.11674	0.00654027
ralbb	1.6404	8.33846	6.1236e-15
slmapb	1.63958	8.90026	5.23005e-17
abtb2a	1.63821	4.40977	0.000170067
tspan7	1.63184	20.8002	2.3559e-93
gal3st3	1.62071	8.81439	1.11609e-16
id1	1.61129	71.2332	0
col2a1a	1.60339	6.50933	3.53564e-09
dixdc1b	1.60177	5.95221	9.99893e-08
atp2a2a	1.59196	3.28874	0.00461689
cecr2	1.58852	11.4653	3.24352e-28
tp53inp2	1.58492	23.7119	1.9822e-121
ccdc187	1.57364	11.0515	3.29263e-26
znf217	1.56888	7.45782	5.67676e-12
mdka	1.56708	40.94	0
pkn1a	1.56253	6.70331	1.02619e-09
arid5b	1.56055	6.42448	6.02554e-09
cyb5r3	1.56006	4.49349	0.000124047
maml1	1.54188	5.87124	1.58221e-07
fabp7a	1.53593	140.216	0
map7d3	1.53247	26.7501	1.15086e-154
sox11b	1.52292	18.0347	4.36785e-70
rnf165a	1.51631	24.9919	6.07443e-135
zc3h12b	1.5163	9.32205	1.20245e-18
tox3	1.5116	14.1596	4.14708e-43
brwd1	1.50662	11.9254	1.55142e-30
ccdc85ca	1.50291	16.6996	4.70272e-60
tpm3	1.5019	15.1392	2.59976e-49
tcf7l1a	1.49517	7.29542	1.79716e-11
tmem189	1.48822	6.72784	8.58434e-10
ebf2	1.47795	7.54171	2.99495e-12
kdm2aa	1.47621	5.99891	7.5021e-08
setbp1	1.4713	10.1896	2.75765e-22
CU638714.1	1.46474	11.4475	3.85971e-28
itgb1a	1.46337	3.50293	0.00285055
fzd5	1.46077	4.81489	3.17207e-05
vat1	1.45908	9.18024	4.25447e-18
myh10	1.45482	11.3128	1.75217e-27
mlxip	1.45261	5.91991	1.16406e-07
hells	1.44761	7.02082	1.1854e-10
ncalda	1.44533	13.1798	2.42054e-37
her13	1.4427	8.9411	3.55245e-17
sox13	1.44015	12.8183	2.56756e-35
calub	1.43359	3.39674	0.00365126
dla	1.41918	20.2046	4.41693e-88
atoh7	1.41031	40.4583	0
erfl3	1.40555	3.84619	0.00113618
ctnna1	1.40516	5.86236	1.56073e-07
rock1	1.40431	6.72454	8.27697e-10
tnpo3	1.39359	7.43509	6.10529e-12
gadd45ba	1.37676	16.3128	2.43689e-57
dusp11	1.37576	5.06531	9.61942e-06
tead1b	1.37549	8.23295	1.31242e-14
sdr16c5b	1.36909	6.023	6.04641e-08
cdkn1ca	1.3678	14.7051	1.45315e-46
bmp1a	1.36588	4.15616	0.000417368
pax2a	1.35843	3.42756	0.0033748
lzts2a	1.35211	4.87036	2.3414e-05
tram1	1.34982	5.84385	1.65081e-07
dhx32b	1.34858	15.355	8.47766e-51
espn	1.34396	2.97418	0.00869937
pgrmc1	1.34015	11.2345	3.68834e-27
itsn2b	1.32753	10.6453	2.1456e-24
dock1	1.31923	8.51321	1.21393e-15
usp54a	1.31833	11.3133	1.47749e-27
hira	1.31828	8.24156	1.13549e-14
zgc:92107	1.3123	9.12637	5.84009e-18
msl1b	1.31098	6.91839	2.06276e-10
shprh	1.3091	6.09144	3.80953e-08
fbxo18	1.30781	4.55139	9.04449e-05
nr2e1	1.30428	9.15845	4.31952e-18
phactr4b	1.30275	8.37645	3.68859e-15
snrnp200	1.30263	14.6384	3.4799e-46
utrn	1.30208	4.32706	0.000218504
mt-co1	1.29366	48.6862	0
chd1	1.28875	13.2914	4.52089e-38
cachd1	1.27975	4.21206	0.000329922
tmem134	1.27799	5.53525	8.29061e-07
tp53bp2a	1.27656	4.21906	0.000321193
mad2l1	1.27639	9.28876	1.26162e-18
scarb2a	1.26866	12.1471	8.29852e-32
nfe2l1b	1.263	4.8967	1.94238e-05
MPRIP	1.25196	6.24118	1.45516e-08
fat1a	1.2481	9.152	4.17324e-18
afg1lb	1.24653	3.74616	0.00144958
sb:cb81	1.24638	15.7486	1.59818e-53
mkrn4	1.24386	5.01566	1.09663e-05
fgfr1b	1.23787	5.27843	3.01143e-06
ddx61	1.23375	19.3489	7.01441e-81
prrg1	1.22793	9.87012	4.72888e-21
stx4	1.20856	2.98639	0.00838085
slc38a3a	1.20688	9.30729	9.428e-19
qkia	1.20533	21.4337	2.53183e-99
lims1	1.19738	4.2742	0.000251421
fgf8a	1.19676	4.3818	0.000166615
upf3b	1.19324	12.1217	9.74195e-32
rnaseka	1.19182	3.925	0.000833478
lrrfip1a	1.19061	3.40192	0.00346618
rtca	1.18533	16.1452	2.59253e-56
rrbp1a	1.18524	13.7301	1.02169e-40
ctnnd2b	1.18224	9.53806	1.05213e-19
cnn3a	1.17939	8.76895	1.09355e-16
tcf3a	1.17726	9.61938	4.82743e-20
ajuba	1.17446	4.53581	8.83418e-05
si:dkeyp-121d4.3	1.17067	9.26347	1.32065e-18
wdr62	1.16725	5.22498	3.68657e-06
znf574	1.16605	4.86215	2.10587e-05
slc4a7	1.15858	6.17782	1.89872e-08
sec23a	1.15623	4.82564	2.47001e-05
celsr1b	1.15535	10.0486	7.12858e-22
edc3	1.15369	5.16678	4.86881e-06
ptp4a3a	1.15176	5.25575	3.11464e-06
lmo2	1.15078	5.22482	3.63648e-06
ccnt1	1.14962	8.95415	2.0572e-17
2012-09-01	1.14424	9.22939	1.7214e-18
scamp2	1.14183	5.80324	1.65243e-07
si:dkeyp-82a1.6	1.14154	3.19325	0.00546642
rbpja	1.13985	5.16135	4.94435e-06
cd81a	1.13555	21.4038	4.12423e-99
bmpr1aa	1.13269	6.04963	3.95554e-08
C18H19orf12-4	1.13149	4.10679	0.000445206
tpra	1.13113	8.03377	4.44702e-14
cldn5a	1.12411	9.61989	4.37137e-20
myh9b	1.12205	6.58452	1.44365e-09
neurog1	1.11787	8.47497	1.20357e-15
atp10a	1.11765	5.55303	6.40799e-07
farp2	1.1168	4.89172	1.77335e-05
polr2a	1.11602	18.3096	1.6307e-72
srcap	1.10509	14.9339	3.0411e-48
arf1	1.1037	8.75405	1.09814e-16
tmem176l.1	1.09684	2.92619	0.00926087
sfpq	1.09585	12.7967	1.89737e-35
si:ch211-286b5.5	1.09574	11.1112	9.29227e-27
hs2st1a	1.09205	3.20061	0.0053367
si:ch211-108d22.2	1.09159	3.87025	0.000953492
ptk7a	1.08538	7.24372	1.58321e-11
arl4aa	1.08448	5.75762	2.02558e-07
cdh11	1.07844	6.53623	1.87808e-09
MYO9B	1.07763	4.01266	0.000601438
rgs12a	1.07512	7.73342	4.24012e-13
hnrnpub	1.07307	29.2259	4.98319e-185
plod3	1.07204	5.06102	7.71763e-06
celsr2-1	1.07143	3.98514	0.000657576
MDFI	1.06949	3.3194	0.00409298
sh3bgrl	1.06257	6.10459	2.67426e-08
sh3rf1	1.06206	2.9706	0.00847326
tcf7l2	1.06119	12.7757	2.33492e-35
zc3h7bb	1.0601	4.02444	0.000575339
kdm2bb	1.05767	5.5818	5.24367e-07
acin1a	1.05738	27.7871	2.98414e-167
serinc4	1.0561	9.76661	9.6292e-21
ephb2b	1.05605	22.4485	4.15989e-109
elavl1a	1.04764	7.60657	1.07303e-12
si:ch211-222l21.1	1.04031	32.9599	2.00286e-235
ankhd1	1.03806	6.71467	5.69107e-10
cdk12	1.03787	8.89011	3.07429e-17
rac1a	1.03739	6.18543	1.61662e-08
rad23aa	1.03352	4.92478	1.45576e-05
phf8	1.0266	7.289	1.08224e-11
sox3	1.02246	14.3213	1.97953e-44
coq10b	1.01691	5.69918	2.69668e-07
xpo1a	1.01489	8.1437	1.60817e-14
arid2	1.01415	9.55117	7.20621e-20
smek1	1.01413	9.68261	2.06059e-20
slc39a7	1.00783	7.38542	5.32476e-12
ecpas	1.0077	4.21533	0.000290467
baz2a	1.00588	12.5611	3.23087e-34
RANBP2	1.00131	5.61006	4.38778e-07
gnaia	1.00114	8.32195	3.73791e-15
fam117aa	1.00071	6.5035	2.19444e-09
ctnnb1	1.0004	15.0704	3.34918e-49
mtdhb	1.00031	12.1739	3.7503e-32
igf1rb	0.997005	5.44831	1.04736e-06
cmtm6	0.992749	4.83147	2.22759e-05
huwe1	0.990489	9.9065	2.30094e-21
wipf2b	0.982211	4.96018	1.21951e-05
ubqln4	0.981636	8.86368	3.70647e-17
ywhaz	0.976494	13.33	1.58077e-38
psme4b	0.974518	5.7971	1.54273e-07
CU929230.1	0.974122	5.06265	7.44548e-06
gpr37a	0.973764	7.17896	2.31081e-11
acadl	0.973748	5.99662	4.87821e-08
adgrg1-2	0.969264	4.28507	0.000223199
gnai2a	0.967556	5.59042	4.86827e-07
2010-09-01	0.967495	5.51342	7.3851e-07
znf536	0.965722	10.5269	4.22931e-24
epn1	0.965679	6.05483	3.45916e-08
cand1	0.964478	10.4742	7.31589e-24
efnb2a	0.964061	8.2633	5.94783e-15
prpf40a	0.96389	11.0053	2.54627e-26
ints2	0.952254	4.25883	0.000246763
rab5ab	0.951597	9.66837	2.27952e-20
uggt2	0.947245	5.49986	7.96395e-07
svild	0.946092	3.36526	0.00364294
rbbp6	0.94456	11.8433	1.87795e-30
CABZ01037298.1	0.939736	5.89086	9.06331e-08
smad5	0.936374	3.61038	0.00197635
cdc42l	0.935626	13.4099	5.37532e-39
cdc42ep4b	0.935303	3.95056	0.000726346
si:ch211-212k18.4	0.934363	11.135	6.07847e-27
arhgap21b	0.93377	4.23134	0.000274179
hnrnpua	0.929957	13.7378	6.40444e-41
dolpp1	0.9296	6.45355	3.01246e-09
si:dkeyp-84f3.5	0.929206	7.78388	2.66406e-13
cldn12	0.928578	3.64329	0.00180962
lrch3	0.927959	3.97266	0.00067671
bud13	0.923263	3.44549	0.00301122
pim1	0.923139	7.84843	1.62182e-13
ppp1r8b	0.920821	7.10866	3.81384e-11
slc38a10	0.919738	3.57741	0.00215897
chd7	0.917761	16.7672	6.59735e-61
ppp1caa	0.915206	8.94613	1.78674e-17
rbm12	0.914492	6.27514	9.25449e-09
edc4	0.910451	4.58446	6.74361e-05
zgc:162698	0.909364	4.81633	2.42327e-05
unc119.1	0.908848	3.79283	0.00118712
arhgap32b	0.908816	3.13012	0.00611062
tprb	0.908774	4.66274	4.81539e-05
ylpm1	0.907349	8.68573	1.74063e-16
xpo1b	0.906632	5.34026	1.87731e-06
usp48	0.906145	3.56404	0.00223864
jak1	0.903108	9.19202	1.97529e-18
igf1ra	0.901944	3.91528	0.000817652
aspm	0.901198	39.7271	0
usp5	0.899991	7.54309	1.67174e-12
kdelr2a	0.898783	9.27161	9.5658e-19
tjp1b	0.898755	7.28598	1.09763e-11
rnf145b	0.897233	4.44096	0.000122973
scaf4a	0.89616	7.80883	2.23677e-13
smc2	0.895929	7.26854	1.24668e-11
nxf1	0.894271	6.93279	1.3088e-10
sipa1l2	0.890754	7.48878	2.51907e-12
smarca5	0.890276	8.18607	1.1396e-14
si:ch211-285f17.1	0.890002	4.51956	8.94141e-05
ptpn21	0.887626	3.15766	0.00577708
taok1b	0.886248	3.56067	0.00226461
crtap	0.883644	4.2745	0.000236918
cxadr	0.883424	3.65682	0.00175506
tfdp2	0.882834	4.83481	2.25951e-05
sptbn2	0.866455	9.92058	2.05518e-21
aars1	0.866393	6.62923	1.01981e-09
prpf8	0.866152	10.0788	4.28184e-22
mycla	0.864345	7.38247	5.64518e-12
slc6a1b	0.860041	4.5822	6.99793e-05
lnpk	0.857634	5.18852	4.22222e-06
ibtk	0.853169	4.07036	0.000499657
papolg	0.851947	6.27837	9.5969e-09
snapc4	0.85046	4.18646	0.000333069
zranb2	0.850388	9.44089	2.09715e-19
nipblb	0.850038	12.0635	1.45874e-31
cd63	0.849056	5.03715	8.95659e-06
golt1bb	0.848839	5.1599	4.91187e-06
sept4a	0.84615	11.0334	1.99458e-26
eif3s10	0.843414	25.5019	7.0606e-141
hunk	0.841214	3.57089	0.00222704
nnt	0.838899	9.68882	2.03509e-20
bod1l1	0.838028	6.04099	4.09598e-08
ilk	0.833712	5.69271	3.03089e-07
prpf3	0.833607	6.23963	1.24783e-08
sf3a1	0.833549	6.98862	9.58908e-11
atp13a1	0.833089	5.39226	1.52971e-06
smg6	0.827763	5.73196	2.45546e-07
erlin1	0.827235	5.35136	1.90578e-06
rsf1b.1-1	0.826053	14.3378	1.62009e-44
srrm2	0.825658	12.8817	5.95525e-36
si:ch211-207i1.2	0.822256	9.45241	1.97446e-19
hectd1	0.822251	6.14942	2.19425e-08
mcm3ap	0.821277	5.33115	2.13127e-06
acvr1l	0.820435	4.1159	0.000434787
arhgap33	0.819233	3.38049	0.0035709
wasf3b	0.819096	6.33578	7.05287e-09
kmt2d	0.815697	5.2339	3.52276e-06
cnot1	0.813818	7.80866	2.50164e-13
cdk6	0.812799	5.55088	6.77309e-07
crebbpa	0.811905	9.30562	7.88514e-19
cactin	0.811772	5.55665	6.57538e-07
sf3b3	0.811722	7.7978	2.73096e-13
cux1a	0.809374	17.5515	1.12515e-66
pcf11	0.804919	7.90449	1.21059e-13
si:ch211-214c7.4	0.80455	14.6692	1.41495e-46
nucks1a	0.803677	27.7009	3.26476e-166
bptf	0.803373	10.8423	1.72545e-25
ptbp1b	0.802475	3.6752	0.00170989
vaspb	0.802436	4.04462	0.000559989
sorbs1	0.800881	7.15325	3.22877e-11
msi1	0.793493	13.8504	1.62473e-41
si:ch211-198a12.6	0.793048	8.31696	4.55538e-15
med12	0.790152	5.38652	1.67132e-06
tmem131	0.789337	5.76197	2.2017e-07
ctcf	0.789231	15.0158	8.76126e-49
rbm26	0.788948	5.7219	2.75553e-07
pelp1	0.788393	8.10689	2.53141e-14
nfybb	0.784765	5.57221	6.30152e-07
dhx38	0.783493	6.78393	4.20395e-10
adnpa	0.783406	4.15447	0.000389498
trib3	0.782513	3.52623	0.00254022
si:zfos-943e10.1	0.782478	7.3098	1.10016e-11
kpna3	0.782208	6.10099	3.14022e-08
pbrm1l	0.779816	10.1033	3.94987e-22
ago4	0.778555	7.45748	3.79051e-12
jarid2b	0.776351	4.03865	0.000580586
ubp1	0.774122	3.26551	0.00467502
recql	0.773963	3.23628	0.00497982
pgpep1	0.773833	4.10426	0.000466551
uggt1	0.772741	2.93532	0.00910272
mt-nd5	0.770426	24.8679	7.02301e-134
mt-co2	0.76837	52.3782	0
BX544877.2	0.767501	3.57176	0.00227642
mia3	0.766627	4.90427	1.84702e-05
chd8	0.765653	5.94557	8.07164e-08
arid1aa	0.763459	13.0214	1.14678e-36
tnrc6b	0.763301	11.4091	3.64331e-28
ino80	0.762445	6.82119	3.4293e-10
hnrnpm	0.760987	19.4708	5.25122e-82
g6pd	0.760912	2.98942	0.00823114
ei24	0.758383	3.34047	0.00397642
BX548028.1	0.757824	4.38134	0.000172383
znf654	0.756413	5.11495	6.89923e-06
irs1	0.755862	3.8798	0.000971371
wapla	0.755781	4.3066	0.000229434
ctsla	0.754624	9.88627	3.63119e-21
wasla	0.753416	4.47762	0.000118523
fubp1	0.753286	12.023	2.95901e-31
her9	0.751202	8.23402	9.94151e-15
pcnt	0.750383	8.30562	5.55161e-15
prrc2c	0.749973	8.28486	6.58828e-15
hsf1	0.749091	3.61995	0.00202443
ptpn13	0.74795	3.88898	0.000948918
prpf4bb	0.747652	5.99856	6.14417e-08
leo1	0.746062	6.48316	3.22242e-09
top2a	0.742459	8.85025	5.60401e-17
CABZ01044053.1	0.740235	8.9841	1.73191e-17
sclt1	0.740005	5.4499	1.30295e-06
ppp6r3	0.739469	7.7741	3.87375e-13
il6st	0.73652	3.09198	0.00676741
si:ch211-149k12.3	0.736094	3.10544	0.00658811
sdf2l1	0.735767	3.98831	0.000701755
srrm4	0.735445	7.67505	8.32017e-13
zgc:63863	0.732858	3.68782	0.00170177
pard3ab	0.732178	3.6792	0.00174232
zgc:161969	0.731971	3.73718	0.00148694
znf292a	0.731823	9.04948	9.90119e-18
setdb1b	0.727754	6.08519	3.8463e-08
zc3h18	0.726323	6.57328	1.89523e-09
SPEN	0.72628	5.03463	1.061e-05
msna	0.726104	11.0324	2.71043e-26
si:dkey-28b4.8	0.725124	6.07418	4.12763e-08
akt2	0.724896	3.40548	0.00346144
vamp3	0.723183	10.3329	4.53453e-23
CU104709.1	0.722473	8.8815	4.51133e-17
igf2bp1	0.719486	8.69276	2.34419e-16
myo1b	0.718341	8.51241	1.08904e-15
scaf11	0.716295	4.33436	0.00021406
usp7	0.716209	5.82459	1.77432e-07
setd1a	0.713489	4.00756	0.000669085
pom121	0.705445	4.64555	6.25013e-05
sympk	0.705435	4.13751	0.000437318
ubap2b	0.705388	10.7486	6.21628e-25
vangl2	0.705081	5.68865	3.85795e-07
tnrc6c2	0.703048	11.6731	2.13175e-29
ncbp3	0.702587	4.39611	0.000171369
zfand5a	0.702564	5.20999	4.69961e-06
cdc14b	0.700202	8.63781	3.96788e-16
med13b	0.700194	4.37489	0.000186231
nf1a	0.697157	3.66798	0.00182161
mta2	0.695281	12.4775	1.40745e-33
dbnlb	0.695269	4.67601	5.55472e-05
zc3h11a	0.695259	3.7135	0.00161282
tdg.1	0.694334	5.36342	2.20151e-06
sf1	0.692893	8.26531	9.05758e-15
rnf40	0.692321	6.02389	5.93253e-08
gtf2ird1	0.692217	17.4326	1.28534e-65
mt-nd3	0.692095	8.23693	1.14363e-14
asb7	0.690971	6.24308	1.61427e-08
upf1	0.69071	4.14334	0.000432922
rcor2	0.690009	6.63299	1.40262e-09
eif4g2b	0.68823	10.3945	2.68667e-23
waplb	0.687786	6.48545	3.62271e-09
gigyf1b	0.687146	4.73884	4.27857e-05
mtss1la	0.687053	4.34606	0.000209887
si:dkey-67c22.2	0.684652	16.1228	4.27908e-56
nav2a	0.683666	7.26952	1.87375e-11
akirin2	0.683467	4.08637	0.000526833
smarca4a	0.683139	17.1945	8.07397e-64
atf1	0.680456	3.64369	0.00195378
mt-nd6	0.679839	4.06644	0.000563787
gatad2ab	0.679543	3.89752	0.000958801
map7d1b	0.67597	6.50259	3.33595e-09
parvaa	0.675548	2.90236	0.00983045
chuk	0.670526	4.13806	0.000446143
pdia4	0.668116	4.35091	0.000208974
chmp2a	0.667963	5.00236	1.33513e-05
pds5a	0.666657	4.84317	2.76402e-05
si:ch211-155k24.9	0.665341	4.0525	0.000594438
brd2a	0.665118	9.36747	6.6681e-19
scaf1	0.664908	5.73985	3.1266e-07
rexo1	0.664174	6.15701	2.85919e-08
ncor1	0.663914	5.32704	2.77122e-06
znf318	0.663835	7.92046	1.5323e-13
rhoaa	0.662749	9.23237	2.32527e-18
kdm2ab	0.661613	4.22326	0.000333765
sipa1l3	0.658566	8.12393	3.11629e-14
lrch4	0.655792	3.17731	0.00578488
puf60a	0.654313	3.57508	0.00234642
crebzf	0.653809	6.81483	4.6103e-10
mybl1	0.651881	6.30025	1.23269e-08
rbm4.3	0.650627	8.7089	2.48439e-16
dvl3a	0.650052	4.56106	9.32199e-05
kifc1	0.642489	66.0673	0
psmd11b	0.641085	5.7408	3.22525e-07
tnrc6a	0.637406	15.4291	2.72359e-51
cherp	0.636284	3.8105	0.0012545
myt1a	0.635172	10.5758	4.7974e-24
si:ch73-269m14.2	0.634989	3.32366	0.00424994
chmp4bb	0.634865	3.68217	0.0017862
kat6a	0.633277	4.3397	0.000221976
rad54l2	0.63264	4.67391	5.91339e-05
sec63	0.63117	5.5901	7.38119e-07
pdia7	0.622244	6.29438	1.3412e-08
rbm25b	0.620546	6.33321	1.06064e-08
tspan17	0.620484	7.63049	1.55111e-12
slc16a1b	0.617335	3.12986	0.00639526
ccnd1	0.615531	5.20613	5.30678e-06
gpatch1	0.615298	3.06788	0.00723211
canx	0.610951	11.2114	5.33417e-27
cltca	0.609268	6.20094	2.39505e-08
wnk1a	0.607479	5.11878	8.12011e-06
rtf1	0.605413	8.15489	2.74314e-14
tanc2a	0.602898	3.92162	0.00090825
fzr1a	0.601604	5.5395	9.89502e-07
tmem35	0.600764	14.7198	1.26955e-46
ncam1a	0.600523	4.88775	2.36686e-05
nudt3a	0.595841	3.90904	0.000942738
ganab	0.595332	5.01747	1.3121e-05
akap8l	0.592195	7.83686	3.4022e-13
u2af2b	0.590519	5.14667	7.14177e-06
gng5	0.590242	11.079	2.4134e-26
znf865	0.589711	8.57498	8.87942e-16
ddx3xb	0.585442	6.48276	4.35896e-09
safb	0.584592	8.68648	3.46863e-16
trim3a	0.584525	5.23189	4.73068e-06
hif1ab	0.580073	7.86016	2.88654e-13
mt-nd1	0.578368	15.9524	8.93336e-55
zbtb18	0.578053	12.2481	3.28406e-32
csnk2a1	0.576858	7.78496	5.15413e-13
mt-nd2	0.570847	15.4497	2.34962e-51
ddx46	0.570143	6.88142	3.32711e-10
zgc:175214	0.565843	3.54066	0.00255311
ell	0.564614	2.9758	0.00861425
mt-co3	0.564476	42.5625	0
gtf2f1	0.562756	6.41367	6.75327e-09
smc1al	0.5627	14.5372	1.95433e-45
snx12	0.561833	3.1101	0.00663099
FOXK2	0.561384	5.38512	2.19729e-06
scg3	0.559004	6.84739	4.18451e-10
matr3l1.1-2	0.554048	6.40853	6.96172e-09
mt-cyb	0.551713	31.0981	3.32875e-209
jam3a	0.551326	5.61707	6.56252e-07
ints1	0.551128	2.90637	0.00978788
phrf1	0.550831	6.17256	2.89588e-08
dnajc1	0.550472	3.95441	0.000807498
arid4a	0.548893	5.18067	5.97558e-06
btg2	0.547489	13.835	4.0026e-41
tcf3b	0.546324	6.87645	3.441e-10
thoc7	0.544258	4.38963	0.000180688
tgif1	0.542947	4.4676	0.000133882
ewsr1b-1	0.541388	6.04496	6.06774e-08
tjp1a	0.537949	8.53289	1.31339e-15
naa30	0.53709	4.71033	4.96417e-05
cdk8	0.53668	6.14752	3.32144e-08
tardbpl	0.53565	6.2526	1.77681e-08
mogs	0.535116	4.23222	0.00031804
znf1035	0.533741	6.52475	3.33021e-09
tasor2	0.533397	3.70259	0.00165278
nfasca	0.532454	3.75715	0.00142159
srrm1	0.530726	7.04028	1.12661e-10
uba1	0.529818	9.81649	1.19431e-20
vgll4b	0.529696	3.36125	0.00384422
crebbpb	0.529453	3.66844	0.00180634
rrs1	0.526137	7.43373	7.02684e-12
atrxl	0.523729	4.35571	0.000200344
cep131	0.52153	5.73188	3.42023e-07
syncrip	0.520453	11.0577	3.23296e-26
emc3	0.51964	3.5028	0.00273755
si:dkey-230p4.1	0.517926	6.29775	1.32169e-08
rab1ab	0.514456	5.38704	2.05781e-06
tmem214	0.512082	3.48931	0.00281368
meis1b	0.511718	4.0615	0.000552924
cpsf2	0.511715	2.95405	0.00886136
psmc3	0.509402	5.14868	6.57217e-06
ythdf2	0.509151	5.62225	6.01933e-07
zgc:56525	0.507969	4.64332	6.28041e-05
taf1	0.506245	2.91135	0.0095843
cltcb	0.50519	4.55009	9.14552e-05
ifrd1	0.503071	4.69939	4.91716e-05
vmp1	0.496634	3.57577	0.00223632
znf281b	0.494955	6.41528	6.13491e-09
h2ax1	0.494815	8.71524	2.65764e-16
dhx9	0.494675	5.67398	4.41038e-07
ube4b	0.494296	3.10972	0.0064729
supt5h	0.493152	3.8221	0.0011333
nfkbiab	0.492661	4.84222	2.58984e-05
ccnb2	0.491986	6.51226	3.33009e-09
lrig2	0.48728	3.08267	0.00681049
btbd10b	0.485153	2.89202	0.00985116
psmd12	0.48037	9.32163	1.17732e-18
cnot3a	0.479427	5.09298	7.93354e-06
daam1b	0.476425	3.39323	0.00343302
pnrc2	0.473476	15.3743	7.25375e-51
dido1	0.472614	7.37054	9.77828e-12
si:ch211-156j22.4	0.471189	5.15233	5.82667e-06
si:dkey-250d21.1	0.469855	5.42348	1.51472e-06
kdm6a	0.469517	3.0047	0.00787113
pogzb	0.468855	3.09879	0.00651261
birc6	0.468165	6.24743	1.55796e-08
snrnp70	0.46793	10.4635	1.62394e-23
tuba8l	0.466293	5.75965	2.52905e-07
KIF2A	0.463903	3.63244	0.00185264
kdm3b	0.463826	3.01254	0.00772237
chd6	0.459858	4.94315	1.49366e-05
thoc2	0.459103	5.0756	8.05157e-06
top2b	0.456346	8.15788	2.34161e-14
hnrnpd	0.451491	6.25042	1.42569e-08
hnrnph1l	0.450883	6.51475	2.80814e-09
polb	0.449997	3.1136	0.00622592
pak2a	0.449377	3.21338	0.00502924
ccar1	0.44488	4.89796	1.73747e-05
prpf6	0.44305	3.21921	0.00493533
csnk1g2b	0.442925	8.08483	3.91144e-14
cish	0.439347	7.78405	3.95246e-13
aldh9a1a.1	0.437721	5.65377	3.96908e-07
si:ch211-271b14.1	0.432813	3.62321	0.00181037
arid1ab	0.431275	5.00252	1.01683e-05
mt-nd4	0.428024	6.7642	5.02945e-10
sf3b2	0.426023	5.39336	1.4681e-06
smad3a	0.422374	3.03064	0.00721907
smarcc1a	0.417959	10.0653	7.00095e-22
ncor2	0.417372	5.30438	2.20851e-06
zgc:165604	0.414766	3.28385	0.00413824
hmga1a	0.409449	31.3644	5.62275e-213
rbm6	0.40833	5.91563	7.99276e-08
spcs2	0.402827	3.74929	0.00119529
csde1	0.399779	9.94344	2.02913e-21
acin1b	0.398854	4.01485	0.000507327
prdm1b	0.397813	3.08597	0.00629835
si:ch211-69g19.2	0.39761	7.11211	3.96372e-11
mphosph8	0.394835	4.72049	3.12739e-05
slc25a18	0.394737	8.09011	2.71561e-14
dr1	0.391451	4.36484	0.000136648
bcl2l1	0.387551	4.16759	0.00028628
sf3b1	0.387081	4.54494	6.45438e-05
MZT1	0.382523	4.27959	0.000185013
rarab	0.381499	19.5168	2.10862e-82
fam49al	0.38063	4.58977	5.20832e-05
tbx2b	0.377908	5.15714	3.77048e-06
atrx	0.377706	10.4055	1.607e-23
si:ch73-138n13.1	0.374858	10.4744	7.69167e-24
zc3h13	0.374365	8.07488	2.60654e-14
khdrbs1a	0.364398	20.7538	2.86992e-93
ckbb	0.360409	11.3248	6.92276e-28
pbx4	0.356347	6.62332	7.83114e-10
cttnbp2nlb	0.354033	99.4726	0
prkcsh	0.351632	3.91672	0.000633778
mbd1b	0.350315	3.30641	0.00365502
arhgap12b	0.350116	3.94283	0.000578697
ubr4	0.34902	3.06524	0.00633306
marcksa	0.347958	4.47074	7.71577e-05
psmd1	0.346249	4.12852	0.00029699
serbp1b	0.341039	3.82764	0.000835637
phf21aa	0.340883	3.46001	0.00245612
hmgb2b	0.337034	11.7088	6.98182e-30
ctbp1	0.334977	5.72566	1.55363e-07
setd2	0.334061	3.022	0.00689602
mt-atp6	0.333624	21.5519	1.01526e-100
si:ch73-1a9.3	0.332377	21.2782	3.48378e-98
marcksb	0.331541	8.237	5.15974e-15
acvr1ba	0.3296	3.27509	0.00389135
tma7	0.329009	8.44952	8.83772e-16
thrap3b	0.328562	4.89314	1.1123e-05
coro1cb	0.328423	3.07351	0.00616488
ilf3b	0.327671	8.38063	1.55348e-15
tox	0.326761	6.82056	1.81115e-10
foxg1b	0.325025	5.77076	1.16282e-07
suco	0.323795	6.55021	1.05304e-09
lmnb1	0.317647	3.47661	0.00232111
rorb	0.316779	5.18044	2.6639e-06
cdv3	0.316293	4.95151	8.21628e-06
pitpnb	0.315657	6.80207	1.96085e-10
rad21a	0.312182	5.08786	4.20001e-06
si:ch211-133n4.4	0.309044	8.19749	6.37135e-15
rab11fip4a	0.308064	3.10555	0.00574118
ep300b	0.296571	5.78431	1.02216e-07
hmgn2	0.296141	23.9349	2.56327e-124
snd1	0.282106	4.07031	0.00036077
dock7	0.279884	40.0291	0
kdm1a	0.274731	4.10275	0.000325492
hnrnpul1l	0.27473	4.25304	0.000183064
hnrnpa0b	0.270337	5.57966	3.34879e-07
si:ch73-46j18.5	0.24632	3.8322	0.000919413
h1-10	0.242107	3.34021	0.00367853
vcp	0.241956	2.91202	0.00926817
ptprua	0.235709	5.6112	3.48457e-07
xrn2	0.233651	4.18513	0.000288239
fam219aa	0.229375	15.7255	1.19173e-53
cspg5a	0.216665	6.52272	1.85734e-09
hsp90b1	0.216216	4.09523	0.000451475
bsg	0.214856	111.675	0
tomm20a-2	0.208031	15.778	6.83794e-54
tet3	0.207733	3.2123	0.00556023
fasn	0.207009	5.29687	2.45902e-06
abcf2a	0.203372	227.272	0
im:7152348	0.195154	5.26466	3.30481e-06
neurod4	0.191433	4.83783	2.71238e-05
hmgb1a	0.188011	6.40116	5.67067e-09
si:dkey-56m19.5	0.177347	3.19243	0.00652086
elovl4a	0.167037	9.43921	3.79518e-19
rorcb	0.159271	15.0011	2.00693e-48
psmb6	0.157456	5.03793	1.50375e-05
atp5mc1	0.156832	4.63234	9.31447e-05
actb2	0.147831	6.09468	5.83827e-08
gpm6aa	0.146867	6.59583	2.68299e-09
pds5b	0.135779	4.22147	0.000508881
zswim5	0.114746	3.73223	0.00228948
h3f3b.1-1	0.095094	4.24809	0.000451999
pou2f2a-2	-0.0470511	-5.69923	7.04242e-07
kdm5bb	-0.0480451	-13.4081	0
ptmaa	-0.0502413	-4.00218	0.00127068
zgc:158463	-0.0761647	-5.62376	6.87494e-07
sox11a	-0.0873997	-4.31689	0.00033788
rnf44	-0.0994724	-5.19463	8.04671e-06
rpl4	-0.107993	-11.0865	0
ammecr1	-0.111338	-4.29725	0.000401035
ankrd12	-0.134954	-3.21944	0.00704317
h1-0	-0.146168	-3.54524	0.00341115
hbbe1.1	-0.156989	-7.35809	1.31984e-11
ccdc47	-0.165894	-9.04124	0
tuba1a	-0.167888	-4.74465	5.22213e-05
hbbe1.2	-0.18016	-4.32466	0.000261399
cct3	-0.192232	-3.63231	0.00220565
hbbe1.3	-0.199415	-6.84604	2.73373e-10
foxj3	-0.202125	-9.13366	0
DDX17	-0.205313	-6.78678	3.77842e-10
si:ch73-281n10.2	-0.206137	-6.91759	1.55044e-10
tjap1	-0.230708	-9.76138	0
ppm1g	-0.231334	-23.2755	0
vkorc1l1	-0.239822	-2.93415	0.0089173
atp6ap2	-0.240474	-10.9189	0
cyb5a	-0.247057	-69.8612	0
setb	-0.250391	-4.32019	0.000154432
appa	-0.263803	-7.65223	4.67626e-13
sema3fa	-0.268156	-116.474	0
skp1	-0.269018	-11.3983	1.11022e-16
si:dkey-42i9.4	-0.277691	-8.84282	0
eif1	-0.28096	-3.15881	0.0051845
kmt5ab	-0.281711	-3.72566	0.0011561
flr	-0.290738	-9.2058	0
cbx6a	-0.295057	-13.0655	0
calr	-0.305571	-3.55207	0.0018868
zgc:153409	-0.306177	-3.07428	0.00615108
si:ch211-244o22.2	-0.308063	-3.9754	0.000495231
cc2d2a	-0.308995	-5.64569	2.2464e-07
hsp90ab1	-0.310857	-13.8747	0
spen	-0.312814	-21.5897	0
tuba8l4	-0.322995	-4.26633	0.000168571
hes6	-0.335124	-5.02365	6.06316e-06
chst7	-0.335625	-3.72424	0.00114971
bach2b	-0.340903	-3.22059	0.00445262
pdia3	-0.344018	-11.4824	0
gnb1a	-0.344995	-55.916	0
efnb3b	-0.347311	-5.44001	7.71064e-07
vdac2	-0.361	-11.8881	0
cited4a	-0.370565	-4.54943	5.95685e-05
slc25a5	-0.375502	-2.93177	0.00849704
tfap2d	-0.390397	-3.05756	0.00664329
id3	-0.401696	-6.44083	3.368e-09
CABZ01055522.1	-0.405462	-2.99105	0.0077153
ssr3	-0.406833	-33.587	0
AP3B2	-0.425808	-11.5533	0
baz2ba	-0.430452	-9.13627	0
cita	-0.433518	-8.12051	2.79776e-14
midn	-0.433958	-14.8465	0
cox4i1	-0.442551	-4.11117	0.00040881
flot1b	-0.447118	-3.2811	0.00431684
atg9b	-0.448362	-3.88657	0.000865542
prc1a	-0.44893	-4.87104	1.99179e-05
apln	-0.449169	-5.18251	4.64729e-06
znf516	-0.45206	-5.89326	1.13735e-07
kif20a	-0.454181	-4.87323	2.00987e-05
actb1	-0.46253	-20.0084	0
foxp4	-0.463628	-4.45026	0.000123333
nusap1	-0.47517	-7.47835	4.52915e-12
marcksl1b	-0.475514	-21.3493	0
rpsa	-0.475518	-3.77667	0.00126108
mid1ip1l	-0.479079	-156.492	0
mki67	-0.482352	-45.0495	0
btg1	-0.484538	-8.98916	0
ccnb1	-0.48848	-15.7744	0
INSM2	-0.503639	-3.924	0.000846564
ptprsa-2	-0.507273	-6.46257	4.71514e-09
spdl1	-0.516123	-7.6642	1.27143e-12
dlgap5	-0.518698	-8.54978	1.11022e-15
kdm7aa	-0.520497	-3.55558	0.00240315
bmpr2b	-0.531644	-5.6062	6.81437e-07
g3bp2	-0.537489	-7.04661	1.08488e-10
arpc5a	-0.542195	-11.2061	1.11022e-16
bcl2l13	-0.542212	-11.3866	0
lcor	-0.542472	-2.98598	0.0084158
rassf2a	-0.545499	-5.5429	9.65586e-07
ezh2	-0.545951	-5.44216	1.62645e-06
rplp2	-0.565342	-2.93411	0.00931586
dlc	-0.570094	-4.2497	0.000307051
prickle1b	-0.57032	-9.12646	0
gsx2	-0.57159	-4.10204	0.000509756
csdc2a	-0.572633	-4.59141	8.36291e-05
agap1	-0.575358	-3.83441	0.00116881
aurka	-0.581277	-160.364	1.11022e-16
rps4x	-0.60672	-4.02765	0.000653669
si:dkey-25o16.4	-0.609433	-4.80094	3.46607e-05
eef1a1l1	-0.610323	-8.62498	5.55112e-16
dpysl5a	-0.616192	-9.06943	0
gins4	-0.61812	-10.288	0
kdm6ba	-0.621384	-9.85686	0
tspan2a	-0.626759	-11.7142	0
ccnf	-0.632426	-2.93245	0.00934783
pttg1	-0.639576	-5.56769	8.23165e-07
mknk2b	-0.640695	-10.3753	0
FAT4	-0.642062	-5.82809	1.98488e-07
ccdc30	-0.643375	-5.54428	9.27267e-07
tox2	-0.655314	-4.66304	6.09495e-05
ptprk	-0.656825	-5.87021	1.53097e-07
mxi1	-0.657541	-9.44599	0
coro1ca	-0.658029	-5.02999	1.18647e-05
eef1g	-0.660972	-7.39977	7.76523e-12
agrn	-0.663189	-4.4596	0.000138349
kif14	-0.6689	-6.25587	1.56315e-08
tnc	-0.6795	-3.59295	0.00222765
celf3a	-0.687977	-8.66866	2.22045e-16
si:dkey-38p12.3	-0.692408	-8.11482	3.04201e-14
pex5	-0.696967	-4.32723	0.000223429
uba52	-0.700916	-7.11925	5.18057e-11
gna12a	-0.704038	-8.19632	1.54321e-14
prc1b	-0.709148	-5.11043	7.56775e-06
smad7	-0.719981	-23.528	0
dap1b-1	-0.732274	-5.97839	7.12774e-08
plk1	-0.732651	-9.33236	0
ube2c-1	-0.73392	-7.66469	9.03277e-13
pacsin3	-0.736139	-4.91544	1.82749e-05
igdcc3	-0.737359	-5.55195	7.62528e-07
prox1a	-0.754546	-17.0558	0
bzw1b	-0.754561	-3.8263	0.00113996
sdc4	-0.758803	-8.43822	1.77636e-15
rpl5b	-0.759576	-3.30453	0.00430737
ptprdb	-0.764924	-5.64589	4.36696e-07
hsp90aa1.2	-0.769136	-14.143	0
numa1	-0.773524	-7.87654	1.61315e-13
kif22	-0.773928	-5.22383	3.92722e-06
ank2b	-0.783476	-8.42674	1.88738e-15
rpl18	-0.80221	-6.1141	2.80187e-08
rrm1	-0.805293	-6.08829	3.25128e-08
cenpi	-0.808886	-8.42026	1.88738e-15
cdh4	-0.810774	-5.91716	8.79113e-08
smc4	-0.827274	-11.4225	0
si:dkey-34e4.1	-0.831657	-4.78571	2.94337e-05
fam53b	-0.835693	-6.30899	8.11911e-09
rpl35	-0.836733	-6.62055	1.12167e-09
auts2b	-0.840892	-3.70076	0.0015722
rpl12	-0.842885	-7.26708	1.3372e-11
rack1	-0.845203	-7.47914	2.85072e-12
prr12b	-0.846893	-5.25749	3.01464e-06
CABZ01058261.1	-0.847595	-14.006	0
rps3	-0.886348	-6.17678	1.72168e-08
tpx2	-0.889075	-17.8218	1.11022e-16
h3f3d	-0.906762	-9.56723	0
plch1	-0.931523	-55.3648	0
rpl34	-0.940533	-5.86572	1.04715e-07
sgo1	-0.946557	-30.733	0
nuak1b	-0.949484	-12.2016	0
sox12	-0.954673	-6.39501	4.33406e-09
rps27a	-0.962526	-8.62723	3.33067e-16
ccdc88c	-0.966141	-9.522	0
lbr	-0.976596	-21.6879	0
pax6b	-1.00972	-27.3706	0
s1pr1	-1.01178	-8.5429	6.66134e-16
eif3ea	-1.01781	-3.6921	0.00158523
jpt1b	-1.02428	-6.36694	5.25505e-09
pho	-1.04512	-12.3547	0
ptenb	-1.04894	-17.2068	0
foxn4	-1.05989	-23.1377	0
ckap2l	-1.09811	-15.5567	1.11022e-16
ptprz1a	-1.10618	-8.24065	8.21565e-15
gipc2	-1.13314	-4.98208	1.17347e-05
rps15	-1.1742	-5.90929	9.3657e-08
rpl15	-1.19132	-6.20867	1.64067e-08
rpl27	-1.22318	-8.0017	6.63913e-14
rpl7a	-1.25767	-8.02181	5.9952e-14
myo5b	-1.26965	-5.45192	1.275e-06
sumo3a	-1.27296	-4.30038	0.000237776
rtkn2a	-1.29059	-8.92575	0
igsf9b	-1.31234	-45.5568	1.11022e-16
rpl13	-1.32091	-8.54181	9.99201e-16
rpl36	-1.33408	-8.66088	3.33067e-16
parp2	-1.42657	-8.89422	0
adamts18	-1.44989	-8.43742	2.66454e-15
rps17	-1.45235	-3.89346	0.000995304
rplp2l	-1.45921	-10.125	0
rpl14	-1.49549	-6.91251	2.5371e-10
rpl18a	-1.50225	-4.99625	1.41012e-05
rpl3	-1.66093	-4.75712	4.08253e-05
zdhhc8b	-1.67221	-15.9929	0
lhx9	-1.6745	-18.3452	0
rpl13a	-1.67856	-5.0758	9.54163e-06
rpl31	-1.81626	-12.7135	0
rpl30	-1.8402	-5.58212	6.60414e-07
rpl29	-1.92961	-5.32373	2.32107e-06
rps24	-2.09714	-6.32554	6.53313e-09
rpl28	-2.25575	-6.98642	7.06677e-11
rpl10	-2.25582	-5.39728	1.18609e-06
rps5	-2.36449	-5.7045	2.11617e-07
rps9	-2.40505	-5.31399	1.76648e-06
rps23	-2.6426	-7.51851	1.58895e-12
rplp1	-2.6571	-8.69472	2.22045e-16
rps8a	-2.69729	-4.91884	1.47469e-05
rps27.1	-2.80993	-6.56569	1.55535e-09
rps29	-3.1122	-4.29886	0.000316715
rpl35a	-3.30084	-3.20467	0.00690872
rps21	-3.3957	-3.59249	0.00317188
hist1h4l-7	-4.13654	-4.67152	0.000212012
