# Supplementary material for: Unique activities of two overlapping PAX6 retinal enhancers
Source: Life Sci Alliance. 2023 Aug 29;6(11):e202302126. doi: 10.26508/lsa.202302126 (PMC10465922; doi:10.26508/lsa.202302126)
Supplement: Supplementary file 6 [file LSA-2023-02126_TableS5.xlsx]

## Sheet: Table S5
Table S5. NRE and HS5 genomic locations
Enhancer	Hg38 location
NRE	chr11:31803816-31804657
HS5	chr11:31649361-31651541
