# Supplementary material for: Unique activities of two overlapping PAX6 retinal enhancers
Source: Life Sci Alliance. 2023 Aug 29;6(11):e202302126. doi: 10.26508/lsa.202302126 (PMC10465922; doi:10.26508/lsa.202302126)
Supplement: Supplementary file 7 [file LSA-2023-02126_TableS6.xlsx]

## Sheet: Sheet1
Table S6. Gateway cloning primer sequences.
Primer	Sequence
NRE-attB4	5'-AGGGGACAACTTTGTATAGAAAAGTTGGCGCGCTCTCACAACCTCATCCCTGT-3'
NRE-attB1r	5'-AGGGGACTGCTTTTTTGTACAAACTTGCTGGAGGGGTAGATGGAACT-3'
NRE-attB3	5’AGGGGACAACTTTGTATAATAAAGTTGCTGGAGGGGTAGATGGAACT-3'
NRE-attB2r	5'-AGGGGACAGCTTTCTTGTACAAAGTGGTCTCACAACCTCATCCCTGT-3'
HS5-attB4	5'-AGGGGACAACTTTGTATAGAAAAGTTGGCGCGCCTTCCATGTCTTCATCTGTGG-3'
HS5-attB1r	5'-AGGGGACTGCTTTTTTGTACAAACTTGTTGGGTTCCACTTCAATGGT-3'
HS5-attB3	5'-AGGGGACAACTTTGTATAATAAAGTTGCTTCCATGTCTTCATCTGTGG-3'
HS5-attB2r	5'-AGGGGACAGCTTTCTTGTACAAAGTGGTTGGGTTCCACTTCAATGGT-3'
